# Supplementary material for: Soil moisture evaluation over the Argentine Pampas using models, satellite estimations and in-situ measurements
Source: J Hydrol Reg Stud. 2020 Oct;31:100723. doi: 10.1016/j.ejrh.2020.100723 (PMC7736954; doi:10.1016/j.ejrh.2020.100723)
Supplement: Supplementary file 1 [file mmc1.zip]

Archive with 1 entries (1 files):
- DataProfile_4589726.xml
