# Supplementary material for: Soil moisture evaluation over the Argentine Pampas using models, satellite estimations and in-situ measurements
Source: J Hydrol Reg Stud. 2020 Oct;31:100723. doi: 10.1016/j.ejrh.2020.100723 (PMC7736954; doi:10.1016/j.ejrh.2020.100723)
Supplement: Supplementary file 1 [file mmc1.zip › DataProfile_4589726.xml]

<?xml version="1.0" encoding="UTF-8" standalone="no"?><data:data><datasets><author>gustavo.naumann@ec.europa.eu</author><type>0</type><dataset><value>1</value><reason>The authors do not have permission to share data</reason><comments/></dataset></datasets></data:data>
